# Supplementary material for: A Genome-Wide CRISPR/Cas9 Screen Reveals the Requirement of Host Sphingomyelin Synthase 1 for Infection with Pseudorabies Virus Mutant gD–Pass
Source: Viruses. 2021 Aug 9;13(8):1574. doi: 10.3390/v13081574 (PMC8402627; doi:10.3390/v13081574)
Supplement: Supplementary file 1 [file viruses-13-01574-s001.zip]

Archive with 1 entries (1 files):
- viruses-1309599-supplementary.pdf
